# Supplementary material for: A case report of pneumopericardium secondary to suspected bronchopericardial fistula post lung resection: diagnosis and management guided by transthoracic echocardiography
Source: Front Cardiovasc Med. 2026 Jan 12;12:1673322. doi: 10.3389/fcvm.2025.1673322 (PMC12833754; doi:10.3389/fcvm.2025.1673322)
Supplement: Supplementary Movie 1 — Pericardial effusion and microbubble sign were observed in the four-chamber view of the apex. Supplementary Movie 2 The intrapericardial microbubbles originate from the pericardium outside the left atrioventricular groove. Supplementary Movie 3 ring-shaped gas sign and fluid-air level in pericardium Supplementary Movie 4 After 5 h of puncture drainage, the gas disappeared. [file Datasheet1.zip]

Archive with 5 entries (4 files):
- Movie/
- Movie/Movie1.mp4
- Movie/Movie2.mp4
- Movie/Movie3.mp4
- Movie/Movie4.avi
